# Supplementary material for: N-(2,6-Dimethyl­phen­yl)-3-methyl­benzamide
Source: Acta Crystallogr Sect E Struct Rep Online. 2010 Mar 31;66(Pt 4):o991. doi: 10.1107/S1600536810011530 (PMC2984014; doi:10.1107/S1600536810011530)
Supplement: Supplementary file 2 [file e-66-0o991-Isup2.hkl]

#
# h,k,l, Fc-squared, Fo-squared, sigma(Fo-squared) and status flag
#
data_I
_shelx_title ' b122 in Cc'
_shelx_refln_list_code          4
_shelx_F_calc_maximum      134.51
_exptl_crystal_F_000       512.00
_reflns_d_resolution_high  0.8038
 
loop_
 _symmetry_equiv_pos_as_xyz
 'x, y, z'
 'x, -y, z+1/2'
 'x+1/2, y+1/2, z'
 'x+1/2, -y+1/2, z+1/2'
 
_cell_length_a    12.0715
_cell_length_b    12.4966
_cell_length_c     9.7027
_cell_angle_alpha  90.000
_cell_angle_beta  112.123
_cell_angle_gamma  90.000
 
_shelx_F_squared_multiplier     1.000
 
loop_
 _refln_index_h
 _refln_index_k
 _refln_index_l
 _refln_F_squared_calc
 _refln_F_squared_meas
 _refln_F_squared_sigma
 _refln_observed_status
   2   0   0     2075.01     2034.15     33.96 o
   4   0   0     1855.04     1776.70     31.12 o
   6   0   0     1191.61     1136.57     15.87 o
   8   0   0     1482.79     1460.90     21.65 o
  10   0   0      598.86      555.25      8.61 o
  12   0   0      114.60      123.85      4.12 o
   1   1   0     4749.30     4733.60     29.27 o
   3   1   0     2185.28     2192.67     18.58 o
   5   1   0     1394.19     1349.28     12.14 o
   7   1   0      456.57      461.37      5.34 o
   9   1   0      486.56      485.80      4.70 o
  11   1   0      114.48      116.48      2.84 o
  13   1   0        1.78        0.05      1.61 o
   0   2   0     4030.97     3735.87     48.34 o
   2   2   0     1194.80     1206.06      6.06 o
   4   2   0     1142.95     1130.58      8.15 o
   6   2   0       14.90       20.14      0.71 o
   8   2   0       44.11       46.93      1.27 o
  10   2   0       94.73       96.91      1.87 o
  12   2   0       20.14       21.88      1.66 o
   1   3   0     2019.05     2050.08     13.63 o
   3   3   0      518.05      476.15      2.87 o
   5   3   0     1214.74     1391.59     11.01 o
   7   3   0       34.57       31.45      0.85 o
   9   3   0        5.52        5.57      0.66 o
  11   3   0       70.90       70.71      1.54 o
  13   3   0       40.40       46.54      3.09 o
   0   4   0     2103.33     1888.64     13.12 o
   2   4   0      402.06      405.38      2.34 o
   4   4   0     4232.61     4476.55     19.83 o
   6   4   0      322.65      363.10      2.29 o
   8   4   0       87.89       88.78      1.77 o
  10   4   0        3.31        5.30      1.00 o
  12   4   0       10.42        6.83      1.59 o
   1   5   0      800.90      751.68      4.25 o
   3   5   0      530.74      516.65      2.46 o
   5   5   0      147.82      135.96      1.30 o
   7   5   0       57.52       55.74      1.04 o
   9   5   0       20.31       16.67      0.93 o
  11   5   0        0.93        0.38      1.24 o
  13   5   0       15.74       15.14      2.39 o
   0   6   0      503.62      560.86      4.81 o
   2   6   0      128.33      123.14      1.21 o
   4   6   0       32.37       35.14      0.73 o
   6   6   0       73.15       70.89      1.20 o
   8   6   0       34.94       38.42      1.16 o
  10   6   0        3.55        3.17      1.23 o
  12   6   0       29.08       36.74      2.65 o
   1   7   0      269.53      291.72      2.11 o
   3   7   0      163.31      131.53      1.33 o
   5   7   0       26.24       26.76      0.81 o
   7   7   0       98.82       94.72      1.75 o
   9   7   0      169.52      147.10      3.06 o
  11   7   0        1.24        0.82      1.99 o
   0   8   0      691.80      757.38      6.09 o
   2   8   0      182.86      180.89      1.58 o
   4   8   0       97.72       96.47      1.32 o
   6   8   0        8.95        8.99      0.95 o
   8   8   0      121.74       95.09      2.81 o
  10   8   0       13.15       15.55      2.05 o
   1   9   0       12.12       13.82      0.60 o
   3   9   0      122.71      125.89      1.89 o
   5   9   0       59.41       58.01      1.41 o
   7   9   0       41.41       44.41      1.61 o
   9   9   0        1.66        1.17      1.49 o
  11   9   0        2.75        1.14      2.43 o
   0  10   0        1.76        1.69      0.72 o
   2  10   0       53.04       52.15      0.99 o
   4  10   0       89.29       90.63      1.97 o
   6  10   0       53.57       55.59      2.02 o
   8  10   0       17.92       16.27      1.94 o
  10  10   0        2.57        0.78      2.37 o
   1  11   0       52.35       50.51      1.05 o
   3  11   0      101.82      109.71      2.36 o
   5  11   0      207.98      204.12      2.96 o
   7  11   0       27.76       32.47      2.63 o
   9  11   0       11.71       16.30      2.47 o
   0  12   0        1.73        1.18      0.96 o
   2  12   0       80.45       84.16      1.87 o
   4  12   0       55.45       53.96      2.10 o
   6  12   0       20.52       22.15      1.91 o
   8  12   0        3.93        5.92      2.37 o
   1  13   0       21.60       21.51      1.58 o
   3  13   0       16.85       14.98      1.57 o
   5  13   0       10.70        9.66      2.06 o
   7  13   0       13.92       11.51      2.46 o
   0  14   0        2.00       -0.03      1.99 o
   2  14   0       17.27       17.00      1.93 o
   4  14   0        1.30       -0.58      2.49 o
   6  14   0        2.22        1.16      2.93 o
   1  15   0        6.49        5.20      2.14 o
   3  15   0        3.28        2.74      2.58 o
 -13   1   1       19.50       18.71      1.46 o
 -11   1   1       18.98       16.73      1.09 o
  -9   1   1      268.36      267.81      2.51 o
  -7   1   1        4.38        4.07      0.40 o
  -5   1   1      124.16      129.49      1.03 o
  -3   1   1     2864.45     2890.81     15.61 o
  -1   1   1     1094.18     1090.40      6.31 o
   1   1   1      724.44      707.30      4.98 o
   3   1   1      650.33      578.88      6.60 o
   5   1   1      223.81      237.50      2.84 o
   7   1   1       55.56       52.46      1.13 o
   9   1   1      327.21      327.20      5.86 o
  11   1   1       42.83       41.31      1.58 o
  13   1   1       13.03       18.13      1.84 o
 -14   2   1        1.37        2.07      3.02 o
 -12   2   1       20.83       19.37      1.36 o
 -10   2   1      270.23      280.75      3.46 o
  -8   2   1       23.31       19.69      0.71 o
  -6   2   1      881.87      952.61      5.45 o
  -4   2   1     2399.91     2460.16     14.56 o
  -2   2   1    14869.77    14346.90    101.29 o
   0   2   1    11399.50    10535.59     90.14 o
   2   2   1     1175.32     1162.77     10.36 o
   4   2   1     2417.72     2598.54     29.20 o
   6   2   1       54.63       61.78      1.21 o
   8   2   1      162.05      143.38      2.80 o
  10   2   1      266.17      275.88      5.55 o
  12   2   1        9.18       10.76      1.54 o
 -13   3   1       26.02       30.35      1.99 o
 -11   3   1       93.04       94.23      2.08 o
  -9   3   1      146.86      138.53      1.98 o
  -7   3   1      178.96      174.66      1.88 o
  -5   3   1       14.68       11.89      0.46 o
  -3   3   1     4710.59     4687.58     21.04 o
  -1   3   1     2070.02     2073.71     13.17 o
   1   3   1     1752.58     1724.88      9.58 o
   3   3   1      410.09      403.30      3.71 o
   5   3   1     1816.47     1864.37     10.53 o
   7   3   1       53.57       47.44      0.96 o
   9   3   1       60.07       59.68      1.36 o
  11   3   1       35.49       37.73      1.95 o
  13   3   1       11.91       12.87      2.30 o
 -12   4   1       68.59       71.55      2.47 o
 -10   4   1       44.94       38.40      1.64 o
  -8   4   1       74.52       63.04      1.39 o
  -6   4   1      346.81      317.58      3.23 o
  -4   4   1      609.46      612.26      3.19 o
  -2   4   1     1696.39     1615.60      9.12 o
   0   4   1     2911.41     2752.00     15.98 o
   2   4   1      957.88     1024.12      6.69 o
   4   4   1       68.60       97.99      0.99 o
   6   4   1      102.68      104.31      1.23 o
   8   4   1       33.06       36.59      0.94 o
  10   4   1       18.50       18.58      0.93 o
  12   4   1       20.64       19.94      2.14 o
 -13   5   1       27.89       29.13      2.82 o
 -11   5   1      153.17      144.19      2.53 o
  -9   5   1       44.83       42.07      1.23 o
  -7   5   1      210.66      202.39      3.04 o
  -5   5   1      786.61      843.77      7.06 o
  -3   5   1      418.22      370.76      2.22 o
  -1   5   1      874.72      880.97      8.79 o
   1   5   1      211.24      211.18      1.31 o
   3   5   1      662.31      666.28      3.51 o
   5   5   1      100.64       91.20      1.36 o
   7   5   1       18.98       14.01      0.68 o
   9   5   1       60.64       50.26      1.56 o
  11   5   1       23.81       20.99      1.80 o
 -12   6   1        6.30        6.79      1.73 o
 -10   6   1      105.16       86.78      2.24 o
  -8   6   1       72.75       62.79      1.23 o
  -6   6   1      155.12      164.15      1.71 o
  -4   6   1      178.59      196.02      1.54 o
  -2   6   1     1382.43     1425.91      9.22 o
   0   6   1     1853.65     1895.12     13.23 o
   2   6   1      718.80      732.34      5.95 o
   4   6   1       85.33       89.10      1.25 o
   6   6   1      103.34      110.66      2.02 o
   8   6   1       54.01       40.77      2.03 o
  10   6   1       16.17       18.63      1.76 o
  12   6   1        0.92        0.71      2.32 o
 -11   7   1        4.62        2.96      1.57 o
  -9   7   1        6.96        6.08      1.23 o
  -7   7   1        9.38       10.81      0.87 o
  -5   7   1      142.43      135.56      1.42 o
  -3   7   1      231.01      218.44      1.73 o
  -1   7   1      113.07      117.56      1.28 o
   1   7   1      414.59      431.39      3.24 o
   3   7   1      206.56      208.12      1.74 o
   5   7   1       93.80       95.08      1.42 o
   7   7   1       17.58       16.20      0.73 o
   9   7   1       17.59       15.92      1.43 o
  11   7   1       11.96        9.61      2.17 o
 -12   8   1        0.89        2.45      2.42 o
 -10   8   1        5.73        5.07      1.85 o
  -8   8   1       44.46       42.09      1.38 o
  -6   8   1      148.19      144.60      1.89 o
  -4   8   1      603.52      600.17      3.42 o
  -2   8   1       54.79       48.36      0.93 o
   0   8   1       83.14       70.56      0.99 o
   2   8   1       19.10       20.31      0.69 o
   4   8   1      221.06      223.08      2.10 o
   6   8   1      107.74      101.46      1.76 o
   8   8   1        9.24        6.36      1.07 o
  10   8   1        1.99        5.32      1.80 o
 -11   9   1        3.47       -1.20      3.21 o
  -9   9   1        0.55       -0.19      2.07 o
  -7   9   1       21.18       18.89      1.01 o
  -5   9   1      564.61      592.24      3.89 o
  -3   9   1       25.09       26.60      0.93 o
  -1   9   1       20.09       18.97      0.77 o
   1   9   1      154.46      161.23      1.76 o
   3   9   1      465.21      457.60      3.25 o
   5   9   1      265.86      266.89      4.01 o
   7   9   1       33.94       32.14      1.42 o
   9   9   1        0.75        2.22      1.76 o
 -10  10   1        8.09       11.49      2.68 o
  -8  10   1       14.59       12.85      1.86 o
  -6  10   1       97.63       93.85      2.26 o
  -4  10   1      826.10      845.13      6.11 o
  -2  10   1       19.58       20.52      0.94 o
   0  10   1       34.60       31.12      1.04 o
   2  10   1      102.50      102.99      1.58 o
   4  10   1      385.95      400.17      3.68 o
   6  10   1       52.72       54.55      1.95 o
   8  10   1        5.51        1.69      1.83 o
  10  10   1        7.29        5.90      2.62 o
  -9  11   1       12.02        9.27      2.21 o
  -7  11   1       14.68       13.01      1.96 o
  -5  11   1       32.32       33.06      1.57 o
  -3  11   1      175.90      188.92      2.52 o
  -1  11   1       26.18       25.36      1.04 o
   1  11   1       48.86       48.72      1.21 o
   3  11   1       14.92       15.75      1.27 o
   5  11   1       74.04       88.12      2.78 o
   7  11   1       34.40       34.79      2.67 o
   9  11   1       17.82       18.55      2.53 o
  -8  12   1       28.97       33.69      2.58 o
  -6  12   1        6.25        4.03      1.75 o
  -4  12   1        8.24        8.46      1.22 o
  -2  12   1       14.95       13.96      1.28 o
   0  12   1      116.49      123.32      2.12 o
   2  12   1       61.66       61.02      1.45 o
   4  12   1        0.29       -0.01      1.65 o
   6  12   1       16.33       16.07      2.17 o
   8  12   1        3.62        3.76      2.99 o
  -7  13   1        3.87        3.55      2.02 o
  -5  13   1        0.75       -0.68      1.77 o
  -3  13   1       12.75        9.49      1.51 o
  -1  13   1      103.91      101.58      2.55 o
   1  13   1        6.05        7.97      1.28 o
   3  13   1       20.33       20.29      2.14 o
   5  13   1       10.92       13.74      2.71 o
   7  13   1       23.74       29.24      3.13 o
  -6  14   1        3.89        1.61      2.41 o
  -4  14   1        9.12       11.87      2.08 o
  -2  14   1       20.25       21.59      2.01 o
   0  14   1       54.35       55.92      2.11 o
   2  14   1        4.89        4.85      1.72 o
   4  14   1        5.32        7.23      3.12 o
  -3  15   1       16.38       24.10      2.23 o
  -1  15   1        4.12        1.81      2.45 o
   1  15   1        9.31       13.47      2.04 o
   3  15   1        0.49        2.01      2.61 o
 -14   0   2       29.42       37.49      3.59 o
 -12   0   2       29.89       26.16      1.69 o
 -10   0   2      212.82      214.74      3.54 o
  -8   0   2      287.26      346.24      3.55 o
  -6   0   2     1563.48     1636.06     12.64 o
  -4   0   2      474.62      422.83      3.98 o
  -2   0   2    18093.61    17482.34    242.18 o
   0   0   2     7766.65     7568.01     52.31 o
   2   0   2      868.85      824.98     13.36 o
   4   0   2      105.33      125.50      1.67 o
   6   0   2      169.46      152.55      2.05 o
   8   0   2     1045.07     1022.44     12.38 o
  10   0   2       12.66       11.27      1.16 o
  12   0   2        8.35        9.45      2.64 o
 -13   1   2       14.92       14.36      1.35 o
 -11   1   2      105.46      105.51      2.05 o
  -9   1   2      215.37      194.04      1.67 o
  -7   1   2      371.53      410.55      2.26 o
  -5   1   2      981.10     1026.27      3.96 o
  -3   1   2     2583.18     2489.82     19.79 o
  -1   1   2     6453.03     6160.79     36.70 o
   1   1   2     2980.12     3073.71     18.15 o
   3   1   2     1628.26     1647.18     14.14 o
   5   1   2        5.77        4.88      0.50 o
   7   1   2      407.25      391.78      4.19 o
   9   1   2     1051.68     1054.68     12.65 o
  11   1   2        2.41        3.53      1.44 o
 -14   2   2       40.16       42.56      3.06 o
 -12   2   2       72.89       69.84      1.75 o
 -10   2   2      266.30      266.99      3.79 o
  -8   2   2      126.97      137.97      1.60 o
  -6   2   2     1598.90     1639.20      6.91 o
  -4   2   2      370.69      363.99      2.81 o
  -2   2   2    14375.55    13836.65    106.55 o
   0   2   2     4634.95     4268.53     67.76 o
   2   2   2      963.52      943.48      7.46 o
   4   2   2      242.74      291.34      3.09 o
   6   2   2      183.73      183.90      2.07 o
   8   2   2       47.53       44.34      1.48 o
  10   2   2       87.14       87.84      2.09 o
  12   2   2        0.98       -0.37      1.62 o
 -13   3   2       40.90       39.22      2.45 o
 -11   3   2       10.42       12.08      1.13 o
  -9   3   2      316.82      313.10      4.38 o
  -7   3   2       58.22       60.19      0.95 o
  -5   3   2      228.40      244.90      1.58 o
  -3   3   2     3843.23     3813.98     23.86 o
  -1   3   2     2256.92     2294.77     22.32 o
   1   3   2      205.33      196.20      1.34 o
   3   3   2      733.51      775.40      5.89 o
   5   3   2      179.47      219.33      2.23 o
   7   3   2      111.91      111.20      1.71 o
   9   3   2       11.45       13.13      1.19 o
  11   3   2        6.03        4.35      1.59 o
 -14   4   2        0.90       -0.83      2.65 o
 -12   4   2        6.86        8.93      1.46 o
 -10   4   2       49.12       43.54      1.13 o
  -8   4   2        8.00        5.22      0.42 o
  -6   4   2      559.71      614.78      3.06 o
  -4   4   2     1000.86      987.52      8.05 o
  -2   4   2      479.29      486.93      4.85 o
   0   4   2      210.12      241.81      1.77 o
   2   4   2     1184.96     1167.12      4.59 o
   4   4   2      795.50      814.72      9.07 o
   6   4   2        1.11        0.59      0.40 o
   8   4   2       51.11       48.77      1.69 o
  10   4   2       33.00       36.97      1.83 o
  12   4   2       21.73       26.01      2.16 o
 -13   5   2       37.35       47.92      2.82 o
 -11   5   2       32.48       26.66      1.59 o
  -9   5   2        6.31        4.36      0.84 o
  -7   5   2       62.34       57.96      1.03 o
  -5   5   2      654.85      641.17      3.07 o
  -3   5   2      296.99      331.01      2.31 o
  -1   5   2      659.13      699.53      3.92 o
   1   5   2      373.37      360.00      2.94 o
   3   5   2      222.68      236.70      1.99 o
   5   5   2      266.52      277.04      2.06 o
   7   5   2       46.51       40.83      1.43 o
   9   5   2       30.56       27.51      1.43 o
  11   5   2        1.59        1.79      1.57 o
 -12   6   2       18.61       18.10      1.83 o
 -10   6   2       14.25       12.39      1.16 o
  -8   6   2       78.48       78.90      1.25 o
  -6   6   2      392.09      391.59      2.89 o
  -4   6   2      610.51      572.26      5.25 o
  -2   6   2      909.94      921.74      7.82 o
   0   6   2      337.20      344.58      2.28 o
   2   6   2      264.56      278.85      2.51 o
   4   6   2       66.59       64.34      1.21 o
   6   6   2       40.74       37.81      0.91 o
   8   6   2        9.71        5.58      0.86 o
  10   6   2       49.15       48.47      2.36 o
 -13   7   2       11.30       14.64      2.78 o
 -11   7   2       19.14       19.29      1.96 o
  -9   7   2       13.07       11.31      0.64 o
  -7   7   2      417.36      386.12      7.75 o
  -5   7   2       37.14       37.70      0.82 o
  -3   7   2      495.04      488.80      3.54 o
  -1   7   2       12.95       14.38      0.72 o
   1   7   2      790.67      827.59      5.04 o
   3   7   2      107.71       98.43      1.40 o
   5   7   2       39.09       37.35      0.98 o
   7   7   2       60.95       57.72      1.17 o
   9   7   2       38.21       30.79      1.99 o
  11   7   2       13.46        9.20      2.37 o
 -12   8   2       11.66        8.70      2.33 o
 -10   8   2       19.98       18.60      2.42 o
  -8   8   2       13.21       12.56      0.97 o
  -6   8   2      949.44      870.81     25.68 o
  -4   8   2       92.59      101.96      1.40 o
  -2   8   2      138.78      123.97      1.53 o
   0   8   2      203.58      209.69      2.32 o
   2   8   2      211.19      204.01      3.01 o
   4   8   2      212.33      216.86      2.84 o
   6   8   2       11.40       14.18      0.91 o
   8   8   2        8.66        9.00      1.54 o
  10   8   2       14.82       15.40      2.31 o
 -11   9   2       10.24       11.50      2.58 o
  -9   9   2       50.23       47.42      2.11 o
  -7   9   2       58.63       59.51      2.15 o
  -5   9   2      100.36      104.15      1.89 o
  -3   9   2        7.83        8.85      0.74 o
  -1   9   2      177.48      179.96      2.36 o
   1   9   2      158.12      158.03      2.85 o
   3   9   2       94.77       91.75      1.76 o
   5   9   2       24.85       26.56      1.40 o
   7   9   2       26.56       24.71      1.79 o
   9   9   2        1.08        0.33      2.10 o
 -10  10   2        4.31        7.44      2.40 o
  -8  10   2       10.86       10.32      2.26 o
  -6  10   2      141.52      133.33      2.10 o
  -4  10   2      343.80      332.98      3.86 o
  -2  10   2        9.30        8.62      0.96 o
   0  10   2       39.02       33.78      1.11 o
   2  10   2       39.94       41.16      1.26 o
   4  10   2      285.50      302.61      3.80 o
   6  10   2      137.15      128.42      3.26 o
   8  10   2        9.04        8.58      2.20 o
  -9  11   2        4.64        4.94      2.09 o
  -7  11   2        7.64        5.76      1.89 o
  -5  11   2       69.78       66.44      2.02 o
  -3  11   2       27.59       28.93      1.37 o
  -1  11   2        6.85        6.05      0.92 o
   1  11   2       44.74       50.96      1.54 o
   3  11   2       91.67       89.37      2.52 o
   5  11   2       12.94       14.13      2.18 o
   7  11   2       35.71       37.54      2.63 o
  -8  12   2        4.69        2.73      2.18 o
  -6  12   2       24.74       21.99      2.28 o
  -4  12   2       71.04       73.17      2.54 o
  -2  12   2        5.50        3.34      1.20 o
   0  12   2       48.62       48.29      1.57 o
   2  12   2       33.15       37.79      1.57 o
   4  12   2       20.99       20.65      2.56 o
   6  12   2        9.64       11.53      2.66 o
  -7  13   2        4.74        5.61      2.16 o
  -5  13   2        8.43        7.83      1.87 o
  -3  13   2        2.20        2.45      1.40 o
  -1  13   2        6.12        3.84      1.38 o
   1  13   2        6.85        6.64      1.61 o
   3  13   2       19.08       25.30      2.31 o
   5  13   2       17.45       18.43      2.76 o
  -6  14   2        0.76        3.04      2.65 o
  -4  14   2       10.29       11.10      2.01 o
  -2  14   2       18.12       18.31      2.07 o
   0  14   2       68.21       73.85      2.86 o
   2  14   2       31.72       34.92      2.55 o
   4  14   2        4.93        6.05      2.82 o
  -3  15   2        5.80        7.48      2.24 o
  -1  15   2        7.51        3.35      2.54 o
   1  15   2       17.49       19.03      2.24 o
 -13   1   3       10.50       11.60      1.40 o
 -11   1   3       71.59       66.01      1.14 o
  -9   1   3      381.20      379.60      2.98 o
  -7   1   3      219.08      206.83      1.53 o
  -5   1   3      133.43      123.24      1.13 o
  -3   1   3      628.71      628.97      4.65 o
  -1   1   3     9018.37     8974.16     83.22 o
   1   1   3      123.98      120.41      1.39 o
   3   1   3     1497.00     1554.80     15.41 o
   5   1   3       21.61       15.26      0.61 o
   7   1   3      467.20      463.89      4.37 o
   9   1   3      204.70      195.03      4.36 o
  11   1   3        9.29       11.02      1.85 o
 -14   2   3        3.91        4.52      2.12 o
 -12   2   3       19.46       18.50      1.21 o
 -10   2   3       94.29       99.66      1.83 o
  -8   2   3      252.56      245.40      2.02 o
  -6   2   3      475.66      495.79      4.02 o
  -4   2   3      369.96      399.59      3.05 o
  -2   2   3      981.71     1020.25      7.38 o
   0   2   3     2416.23     2501.92     14.62 o
   2   2   3       32.05       41.08      0.81 o
   4   2   3      151.28      158.77      1.99 o
   6   2   3      464.62      463.52      3.68 o
   8   2   3       53.70       53.30      1.33 o
  10   2   3        3.60        2.23      1.33 o
 -13   3   3        5.94        5.95      1.66 o
 -11   3   3      111.91      105.43      1.81 o
  -9   3   3       72.48       67.43      1.22 o
  -7   3   3        9.73        8.33      0.50 o
  -5   3   3      648.65      659.31      5.52 o
  -3   3   3     1327.09     1398.07     11.95 o
  -1   3   3     1470.43     1498.01      9.82 o
   1   3   3      198.38      208.37      2.75 o
   3   3   3      435.52      475.96      5.68 o
   5   3   3      166.16      175.68      2.47 o
   7   3   3      332.31      326.57      3.90 o
   9   3   3      118.01      123.65      2.49 o
  11   3   3       17.30       19.71      2.26 o
 -14   4   3       24.78       26.11      2.72 o
 -12   4   3       52.95       48.95      2.23 o
 -10   4   3       27.63       23.72      1.01 o
  -8   4   3       29.01       33.28      1.05 o
  -6   4   3      439.90      429.44      3.20 o
  -4   4   3     2967.35     2958.82     21.64 o
  -2   4   3     1508.17     1656.86     23.58 o
   0   4   3      692.76      704.97      6.34 o
   2   4   3      195.32      177.80      2.32 o
   4   4   3      505.19      482.13      6.58 o
   6   4   3      267.52      258.78      3.28 o
   8   4   3      100.58       95.67      3.41 o
  10   4   3       13.03       14.22      1.70 o
 -13   5   3       12.68       12.66      2.08 o
 -11   5   3        9.61        8.38      1.35 o
  -9   5   3      112.36      109.99      2.42 o
  -7   5   3      146.63      137.72      1.47 o
  -5   5   3      303.92      309.40      2.16 o
  -3   5   3      564.84      615.85      5.18 o
  -1   5   3      618.41      668.77      5.22 o
   1   5   3      358.94      351.80      3.63 o
   3   5   3      651.71      652.56      5.17 o
   5   5   3       82.08       78.93      1.24 o
   7   5   3       23.74       19.54      1.01 o
   9   5   3       74.87       73.70      2.57 o
  11   5   3       39.72       55.77      2.83 o
 -12   6   3       12.77        9.13      2.01 o
 -10   6   3       18.79       15.75      0.84 o
  -8   6   3      112.20      110.14      1.75 o
  -6   6   3      484.49      503.22      4.54 o
  -4   6   3      462.69      451.08      5.25 o
  -2   6   3      378.99      430.60      4.01 o
   0   6   3       80.23       83.09      1.21 o
   2   6   3      107.94      108.30      1.48 o
   4   6   3      279.90      271.16      2.27 o
   6   6   3       59.91       56.29      1.19 o
   8   6   3       51.92       51.87      2.32 o
  10   6   3       43.17       52.65      2.52 o
 -13   7   3        5.18        7.05      2.50 o
 -11   7   3        5.44        7.47      1.86 o
  -9   7   3       27.70       25.65      1.16 o
  -7   7   3       67.46       68.06      1.76 o
  -5   7   3      145.75      142.26      3.53 o
  -3   7   3       20.69       21.37      0.96 o
  -1   7   3      361.42      369.70      3.26 o
   1   7   3      282.29      282.84      2.61 o
   3   7   3      214.54      209.08      2.02 o
   5   7   3      161.21      148.70      1.97 o
   7   7   3       45.51       49.98      2.07 o
   9   7   3       22.68       23.96      2.22 o
 -12   8   3        7.48        9.48      2.25 o
 -10   8   3       70.71       73.41      3.11 o
  -8   8   3       27.06       27.26      1.00 o
  -6   8   3      816.92      825.89      7.50 o
  -4   8   3       11.50        9.94      0.83 o
  -2   8   3       37.26       34.69      1.13 o
   0   8   3       61.63       66.44      1.24 o
   2   8   3      279.24      274.60      2.63 o
   4   8   3      234.31      241.60      3.25 o
   6   8   3       27.57       24.30      1.42 o
   8   8   3        6.94        7.93      1.67 o
  10   8   3       20.25       16.46      2.58 o
 -11   9   3        3.50        4.32      2.34 o
  -9   9   3      115.93      109.47      3.16 o
  -7   9   3       25.68       20.37      0.89 o
  -5   9   3       90.22       86.65      1.44 o
  -3   9   3        1.91        3.40      1.01 o
  -1   9   3      210.43      215.96      3.53 o
   1   9   3       17.86       17.91      0.97 o
   3   9   3       92.63       84.88      2.25 o
   5   9   3      191.32      188.19      3.85 o
   7   9   3       14.19       14.99      1.86 o
   9   9   3        8.74        9.20      2.37 o
 -10  10   3       40.64       41.91      3.18 o
  -8  10   3       27.84       24.60      2.07 o
  -6  10   3      173.72      166.71      3.48 o
  -4  10   3        3.44        4.00      0.97 o
  -2  10   3       87.64       80.34      1.95 o
   0  10   3       32.53       34.87      1.22 o
   2  10   3       32.51       30.58      1.22 o
   4  10   3       58.95       59.86      2.08 o
   6  10   3        4.37        6.74      1.93 o
   8  10   3       11.08       16.83      2.39 o
  -9  11   3       23.54       23.31      2.68 o
  -7  11   3       41.78       40.72      2.62 o
  -5  11   3      129.85      133.88      3.18 o
  -3  11   3       29.33       27.57      1.40 o
  -1  11   3      103.07       97.10      2.21 o
   1  11   3        1.22        1.04      1.01 o
   3  11   3       58.88       62.42      2.07 o
   5  11   3       28.60       35.35      2.24 o
   7  11   3        1.14        2.09      2.37 o
  -8  12   3       22.38       20.98      2.38 o
  -6  12   3      145.00      146.19      4.07 o
  -4  12   3      110.95      120.63      3.13 o
  -2  12   3      127.21      119.39      2.57 o
   0  12   3       21.88       23.68      1.45 o
   2  12   3        6.10        6.45      1.70 o
   4  12   3       85.40       91.39      4.04 o
   6  12   3       15.59       14.39      2.41 o
  -7  13   3       10.28        8.49      2.32 o
  -5  13   3       40.73       43.43      2.29 o
  -3  13   3       23.55       24.85      1.80 o
  -1  13   3       49.71       52.56      2.10 o
   1  13   3       10.49       11.18      1.98 o
   3  13   3        0.81        1.04      2.17 o
   5  13   3        4.85        5.02      2.79 o
  -6  14   3        6.74       10.36      2.42 o
  -4  14   3       28.76       27.50      2.31 o
  -2  14   3       27.49       27.70      2.21 o
   0  14   3       21.71       21.74      2.40 o
   2  14   3        4.77        6.34      2.31 o
  -1  15   3        6.73        3.82      2.49 o
 -14   0   4       60.32       67.22      4.17 o
 -12   0   4       12.14       11.96      1.98 o
 -10   0   4      238.25      252.29      3.80 o
  -8   0   4      112.98      134.18      2.84 o
  -6   0   4      499.39      562.99      4.11 o
  -4   0   4      175.67      196.73      2.19 o
  -2   0   4     1217.01     1327.42      8.93 o
   0   0   4      698.65      727.34      6.36 o
   2   0   4      424.42      491.48      3.71 o
   4   0   4     1520.00     1540.78     25.53 o
   6   0   4      311.37      294.13      4.28 o
   8   0   4      209.44      202.59      4.24 o
  10   0   4       12.43        8.85      2.62 o
 -13   1   4       19.29       21.79      2.03 o
 -11   1   4      107.56      108.87      2.02 o
  -9   1   4      130.30      125.89      1.60 o
  -7   1   4       13.10        8.00      0.56 o
  -5   1   4     2036.89     2194.29     13.25 o
  -3   1   4       86.82       71.17      0.87 o
  -1   1   4     1820.93     1847.36     10.67 o
   1   1   4     2597.74     2829.70     20.11 o
   3   1   4      361.48      346.25      3.05 o
   5   1   4       66.41       73.46      1.32 o
   7   1   4      730.80      733.14      5.70 o
   9   1   4       11.66       13.29      1.48 o
  11   1   4       23.61       23.99      2.16 o
 -14   2   4       21.42       21.72      2.31 o
 -12   2   4        5.43        7.11      1.07 o
 -10   2   4      557.27      553.52      7.91 o
  -8   2   4       47.11       48.16      0.93 o
  -6   2   4      303.17      355.27      3.00 o
  -4   2   4      667.11      691.47      3.81 o
  -2   2   4     2033.65     2066.93     13.18 o
   0   2   4     1641.86     1650.41     10.57 o
   2   2   4      860.17      858.66      5.72 o
   4   2   4      336.99      363.66      3.72 o
   6   2   4      451.42      444.32      4.42 o
   8   2   4      221.28      222.61      2.86 o
  10   2   4        2.13        2.98      2.02 o
 -13   3   4       14.95       16.23      1.78 o
 -11   3   4      151.71      137.95      3.00 o
  -9   3   4       28.96       27.92      0.69 o
  -7   3   4       88.84       87.77      1.80 o
  -5   3   4      854.23      843.04      6.17 o
  -3   3   4      737.78      697.89      6.11 o
  -1   3   4     1280.35     1376.73     11.27 o
   1   3   4       68.86       71.49      1.02 o
   3   3   4      525.16      544.76      4.98 o
   5   3   4      253.64      254.12      2.58 o
   7   3   4      318.28      318.53      4.71 o
   9   3   4       46.32       45.77      2.30 o
 -14   4   4        2.80        2.72      2.02 o
 -12   4   4       24.18       22.59      1.83 o
 -10   4   4      127.40      132.37      2.22 o
  -8   4   4      107.07      105.08      1.36 o
  -6   4   4      483.04      469.84      4.62 o
  -4   4   4      500.09      504.56      3.88 o
  -2   4   4      494.21      502.43      3.90 o
   0   4   4       81.83       90.50      1.32 o
   2   4   4      109.55      106.60      1.86 o
   4   4   4      254.52      243.93      2.27 o
   6   4   4      142.06      146.95      2.39 o
   8   4   4       11.79       12.11      1.53 o
  10   4   4       12.28       18.32      2.31 o
 -13   5   4        6.30        6.54      1.76 o
 -11   5   4        1.29        1.63      1.33 o
  -9   5   4      229.93      238.97      2.61 o
  -7   5   4       35.22       35.69      0.88 o
  -5   5   4      268.23      285.79      3.56 o
  -3   5   4      159.13      183.96      2.12 o
  -1   5   4      455.65      476.14      5.43 o
   1   5   4       79.48       91.62      1.21 o
   3   5   4      128.57      123.06      1.81 o
   5   5   4      125.56      129.10      2.17 o
   7   5   4      117.51      113.52      2.19 o
   9   5   4       11.87       10.17      2.02 o
 -12   6   4       27.96       31.20      2.20 o
 -10   6   4        1.74        3.15      1.01 o
  -8   6   4      480.52      462.19      6.09 o
  -6   6   4     1060.29     1055.00      5.34 o
  -4   6   4      139.54      136.25      1.48 o
  -2   6   4       29.47       41.07      1.23 o
   0   6   4      188.60      189.69      2.03 o
   2   6   4       53.94       51.93      1.14 o
   4   6   4      232.78      237.96      2.85 o
   6   6   4        2.04        1.44      0.88 o
   8   6   4        9.69        9.42      1.73 o
  10   6   4        9.03       12.74      2.25 o
 -13   7   4        6.12        5.44      2.43 o
 -11   7   4       22.92       21.54      2.31 o
  -9   7   4       39.14       36.11      1.37 o
  -7   7   4      363.87      360.93      4.31 o
  -5   7   4      142.19      129.95      1.66 o
  -3   7   4       61.90       69.53      1.29 o
  -1   7   4      200.54      215.41      2.11 o
   1   7   4      247.56      240.81      2.28 o
   3   7   4      340.75      346.41      4.43 o
   5   7   4        8.00        6.25      0.87 o
   7   7   4       12.15       10.94      2.00 o
   9   7   4       16.39       20.74      2.35 o
 -12   8   4       17.62       26.12      2.61 o
 -10   8   4       13.50       14.69      1.57 o
  -8   8   4      216.92      207.50      4.31 o
  -6   8   4      194.65      186.57      2.68 o
  -4   8   4       98.66       88.11      1.85 o
  -2   8   4       17.98       17.66      0.89 o
   0   8   4      179.39      191.34      3.38 o
   2   8   4      350.51      340.03      2.97 o
   4   8   4       79.38       78.55      1.77 o
   6   8   4        4.86        5.52      1.51 o
   8   8   4        4.89        6.53      1.97 o
 -11   9   4        1.55        2.44      2.45 o
  -9   9   4       26.48       27.16      2.09 o
  -7   9   4       36.46       34.37      1.48 o
  -5   9   4      170.77      167.14      3.67 o
  -3   9   4       28.18       29.80      1.58 o
  -1   9   4      219.97      228.75      2.48 o
   1   9   4        4.84        5.57      0.96 o
   3   9   4      199.40      195.18      1.92 o
   5   9   4        5.64        5.14      1.81 o
   7   9   4        8.28        9.33      1.97 o
 -10  10   4        1.53       -2.13      2.34 o
  -8  10   4        1.64        3.15      1.70 o
  -6  10   4      133.22      117.40      4.97 o
  -4  10   4       21.45       17.06      1.59 o
  -2  10   4       20.01       15.66      1.46 o
   0  10   4       27.89       28.72      1.26 o
   2  10   4      110.64      109.66      2.06 o
   4  10   4       77.50       82.71      3.42 o
   6  10   4        8.24        6.44      2.07 o
  -9  11   4        0.50        1.53      2.51 o
  -7  11   4        5.20        5.53      1.88 o
  -5  11   4       27.27       30.15      1.96 o
  -3  11   4        2.83        2.48      1.41 o
  -1  11   4       24.24       20.01      1.85 o
   1  11   4        3.56        1.77      1.20 o
   3  11   4       28.59       26.07      2.13 o
   5  11   4       52.46       51.89      3.15 o
  -8  12   4       16.82       18.33      2.09 o
  -6  12   4      100.07      108.94      3.74 o
  -4  12   4       35.42       36.71      2.11 o
  -2  12   4       25.74       23.16      1.74 o
   0  12   4        2.47        1.52      1.62 o
   2  12   4       25.56       28.71      2.26 o
   4  12   4        6.32        8.14      2.31 o
  -7  13   4        1.70        1.43      2.36 o
  -5  13   4       31.12       34.83      2.23 o
  -3  13   4        4.46        7.15      1.68 o
  -1  13   4        4.35        5.40      1.53 o
   1  13   4       12.30       14.38      2.15 o
   3  13   4       31.40       36.23      2.66 o
  -4  14   4        0.61       -2.34      2.27 o
  -2  14   4       18.36       18.17      2.27 o
   0  14   4       18.14       21.18      2.65 o
   2  14   4        7.58       11.81      2.56 o
 -13   1   5        1.07       -0.69      1.29 o
 -11   1   5        5.35        4.86      0.54 o
  -9   1   5       11.27       10.18      0.64 o
  -7   1   5      331.38      332.52      2.75 o
  -5   1   5      405.17      429.32      2.81 o
  -3   1   5       24.42       26.21      0.72 o
  -1   1   5       93.81       96.87      1.25 o
   1   1   5      257.77      280.97      2.10 o
   3   1   5      249.65      253.66      1.95 o
   5   1   5       14.50       16.70      0.88 o
   7   1   5       31.46       29.18      1.44 o
   9   1   5        7.89        9.17      2.11 o
 -14   2   5        7.99        8.07      2.21 o
 -12   2   5       82.41       79.70      2.26 o
 -10   2   5       21.61       20.35      0.89 o
  -8   2   5       10.67       13.18      0.68 o
  -6   2   5      204.84      194.15      1.55 o
  -4   2   5      340.19      376.50      3.13 o
  -2   2   5      650.66      639.53      5.35 o
   0   2   5      989.85      943.03      5.15 o
   2   2   5      213.37      201.79      2.12 o
   4   2   5      187.64      188.80      2.27 o
   6   2   5       70.12       71.83      1.89 o
   8   2   5       33.42       33.64      2.16 o
  10   2   5        4.41        1.63      2.53 o
 -13   3   5        5.45        2.02      1.89 o
 -11   3   5      265.75      283.12      5.04 o
  -9   3   5       29.81       33.44      0.93 o
  -7   3   5      335.12      319.65      2.36 o
  -5   3   5      392.53      400.02      3.25 o
  -3   3   5     1866.92     1857.87     11.18 o
  -1   3   5      994.98     1056.06      8.90 o
   1   3   5       93.88       79.64      1.16 o
   3   3   5       31.16       34.55      0.98 o
   5   3   5      355.23      344.76      4.45 o
   7   3   5      160.50      173.54      4.41 o
   9   3   5       31.58       30.94      2.51 o
 -14   4   5        6.06        6.61      2.30 o
 -12   4   5      133.19      139.81      3.00 o
 -10   4   5      636.52      638.50     11.52 o
  -8   4   5       24.44       23.51      0.98 o
  -6   4   5      236.47      244.71      2.14 o
  -4   4   5      319.78      349.07      3.69 o
  -2   4   5     2129.25     2291.57     16.70 o
   0   4   5      247.09      209.96      3.06 o
   2   4   5       49.33       51.36      1.26 o
   4   4   5      632.15      621.44      5.43 o
   6   4   5        4.09        5.41      1.16 o
   8   4   5       42.91       45.20      2.37 o
 -13   5   5       11.89       10.63      1.74 o
 -11   5   5       10.47       12.64      1.48 o
  -9   5   5      131.14      135.60      2.23 o
  -7   5   5      369.58      348.04      4.15 o
  -5   5   5      144.05      153.10      1.69 o
  -3   5   5      435.08      446.80      4.54 o
  -1   5   5      154.24      136.44      1.95 o
   1   5   5       67.76       57.04      1.05 o
   3   5   5       84.61       84.18      1.89 o
   5   5   5      232.29      235.86      2.86 o
   7   5   5       42.39       35.59      2.18 o
   9   5   5        9.66       10.43      2.05 o
 -12   6   5        5.84        6.09      1.50 o
 -10   6   5       53.98       52.92      1.75 o
  -8   6   5      525.48      508.79      6.58 o
  -6   6   5      164.68      160.98      2.15 o
  -4   6   5       67.63       67.23      1.48 o
  -2   6   5       78.70       83.10      1.55 o
   0   6   5       46.00       47.42      1.23 o
   2   6   5      252.04      251.53      3.81 o
   4   6   5       50.42       45.14      1.45 o
   6   6   5       12.85       13.92      1.49 o
   8   6   5       15.47       18.57      1.88 o
 -13   7   5        2.61        2.98      2.42 o
 -11   7   5       21.95       20.36      1.44 o
  -9   7   5       79.18       74.86      1.79 o
  -7   7   5      200.00      208.36      2.60 o
  -5   7   5      109.86      114.70      1.74 o
  -3   7   5       85.22       81.06      1.97 o
  -1   7   5       89.96       87.35      1.78 o
   1   7   5      145.78      141.65      1.97 o
   3   7   5      793.96      794.68      5.09 o
   5   7   5        0.15       -0.55      1.21 o
   7   7   5        2.63        2.84      1.80 o
 -12   8   5        0.56       -0.22      2.25 o
 -10   8   5       11.34       11.76      1.25 o
  -8   8   5      101.19       86.98      1.76 o
  -6   8   5      187.38      167.65      3.91 o
  -4   8   5       38.91       33.26      1.10 o
  -2   8   5       13.96       12.36      0.99 o
   0   8   5       99.05       96.48      1.88 o
   2   8   5      135.24      128.27      3.69 o
   4   8   5       32.01       33.94      1.51 o
   6   8   5        1.90        0.63      1.66 o
   8   8   5       41.28       50.33      3.08 o
 -11   9   5       49.00       50.04      3.33 o
  -9   9   5        9.35        8.48      1.87 o
  -7   9   5        6.26        4.74      1.32 o
  -5   9   5        5.05        4.15      1.12 o
  -3   9   5      159.26      143.24      2.96 o
  -1   9   5      113.06      110.89      2.38 o
   1   9   5        4.99        5.51      1.11 o
   3   9   5      136.62      134.73      2.82 o
   5   9   5        5.13        6.56      1.72 o
   7   9   5       23.80       33.74      2.66 o
 -10  10   5       26.05       25.59      2.80 o
  -8  10   5       10.64       11.75      1.94 o
  -6  10   5        2.92        3.16      0.83 o
  -4  10   5       28.42       23.95      1.49 o
  -2  10   5       23.88       24.58      1.07 o
   0  10   5       61.86       61.50      1.72 o
   2  10   5       46.97       48.67      1.76 o
   4  10   5       24.53       23.79      2.43 o
   6  10   5        0.96        2.61      2.39 o
  -9  11   5        9.94       11.52      2.32 o
  -7  11   5       11.06        9.98      1.80 o
  -5  11   5       20.49       17.69      1.69 o
  -3  11   5       55.92       50.42      2.58 o
  -1  11   5       21.09       19.13      1.64 o
   1  11   5       18.18       20.53      1.51 o
   3  11   5       76.91       91.18      3.59 o
   5  11   5       28.85       29.43      3.39 o
  -8  12   5       11.62       10.32      2.11 o
  -6  12   5       10.77        7.46      2.15 o
  -4  12   5        4.32        7.22      1.46 o
  -2  12   5       60.49       61.07      2.78 o
   0  12   5        8.32        9.69      1.63 o
   2  12   5       31.61       38.77      2.57 o
   4  12   5       30.03       35.34      4.12 o
  -7  13   5       10.56        7.90      2.25 o
  -5  13   5        1.31        1.34      1.95 o
  -3  13   5        7.30       11.43      1.81 o
  -1  13   5       26.05       23.14      2.30 o
   1  13   5       11.91       16.31      2.97 o
  -4  14   5        0.77        3.82      2.25 o
  -2  14   5       10.58       12.25      2.45 o
 -14   0   6       40.37       42.84      3.65 o
 -12   0   6      126.48      139.30      4.20 o
 -10   0   6      105.70      106.05      2.56 o
  -8   0   6      112.57      113.33      2.82 o
  -6   0   6      313.45      320.69      3.58 o
  -4   0   6        8.36        8.60      0.79 o
  -2   0   6      443.34      402.72      3.33 o
   0   0   6      168.93      186.48      3.11 o
   2   0   6      513.49      531.77      5.31 o
   4   0   6      178.19      170.63      3.57 o
   6   0   6        4.56        3.22      2.10 o
   8   0   6        9.77       11.39      3.69 o
 -13   1   6       75.41       79.34      2.42 o
 -11   1   6       47.16       45.43      1.31 o
  -9   1   6       25.96       23.49      0.91 o
  -7   1   6      791.79      860.83      5.15 o
  -5   1   6       40.99       41.62      0.86 o
  -3   1   6      133.22      137.80      1.45 o
  -1   1   6      387.38      384.77      2.75 o
   1   1   6       52.67       44.81      0.75 o
   3   1   6       58.57       60.79      1.07 o
   5   1   6       16.83       16.16      1.03 o
   7   1   6       10.32       10.72      1.63 o
   9   1   6       52.16       67.46      3.87 o
 -14   2   6        5.75        5.30      1.94 o
 -12   2   6      304.04      322.54      4.69 o
 -10   2   6       56.66       56.14      1.25 o
  -8   2   6        2.16        2.49      0.60 o
  -6   2   6      132.96      160.86      1.66 o
  -4   2   6       48.40       55.51      1.02 o
  -2   2   6     1316.56     1353.01      6.61 o
   0   2   6       81.70       84.36      1.40 o
   2   2   6        9.80       10.55      0.67 o
   4   2   6      244.11      221.09      3.70 o
   6   2   6       76.59       74.76      2.61 o
   8   2   6       26.23       26.45      2.46 o
 -13   3   6       24.28       21.37      2.30 o
 -11   3   6       86.46       89.97      2.33 o
  -9   3   6        0.14       -0.91      0.73 o
  -7   3   6        1.95        1.81      0.49 o
  -5   3   6       34.43       42.98      0.95 o
  -3   3   6       27.28       25.35      0.87 o
  -1   3   6      599.44      629.85      4.02 o
   1   3   6       20.96       25.15      1.06 o
   3   3   6       71.04       72.31      1.61 o
   5   3   6      125.51      108.79      3.10 o
   7   3   6       14.99       16.79      2.40 o
 -14   4   6        7.62        5.01      2.21 o
 -12   4   6       53.64       57.81      2.43 o
 -10   4   6       20.96       21.78      1.19 o
  -8   4   6       59.97       66.93      1.48 o
  -6   4   6        0.52        0.28      0.76 o
  -4   4   6       45.15       51.66      1.20 o
  -2   4   6       90.21       82.93      1.41 o
   0   4   6      213.72      216.45      2.03 o
   2   4   6        7.96        8.10      0.77 o
   4   4   6      121.20      123.66      2.27 o
   6   4   6       22.15       21.42      1.90 o
   8   4   6        3.94        8.56      2.49 o
 -13   5   6        2.34        3.13      1.75 o
 -11   5   6      104.09      105.77      2.72 o
  -9   5   6       44.15       43.32      1.44 o
  -7   5   6      123.95      122.37      1.79 o
  -5   5   6       85.05       75.87      1.62 o
  -3   5   6      156.56      160.33      2.82 o
  -1   5   6      142.83      134.53      1.99 o
   1   5   6      436.28      409.81      8.71 o
   3   5   6      694.40      713.72      7.68 o
   5   5   6        0.18       -0.77      1.30 o
   7   5   6       43.47       41.58      2.74 o
 -12   6   6       33.47       34.09      1.97 o
 -10   6   6       22.88       25.09      1.57 o
  -8   6   6      202.07      196.76      2.81 o
  -6   6   6      821.64      818.53      6.25 o
  -4   6   6       63.92       71.37      2.20 o
  -2   6   6        4.74        4.15      1.25 o
   0   6   6      339.63      322.22      3.69 o
   2   6   6      642.81      673.70      5.96 o
   4   6   6       22.13       22.00      1.44 o
   6   6   6       13.02       12.00      1.69 o
   8   6   6       27.13       32.43      2.51 o
 -13   7   6        7.20        5.92      2.58 o
 -11   7   6        8.56        8.38      1.34 o
  -9   7   6       19.76       17.19      1.39 o
  -7   7   6      141.46      135.04      2.77 o
  -5   7   6      164.88      165.87      3.09 o
  -3   7   6       67.06       64.73      1.99 o
  -1   7   6       75.30       74.03      2.00 o
   1   7   6      419.34      435.75      4.81 o
   3   7   6       57.14       59.33      1.74 o
   5   7   6       14.11       13.36      1.44 o
   7   7   6       25.69       29.21      2.47 o
 -12   8   6        3.73        9.29      2.53 o
 -10   8   6       14.25       16.12      1.84 o
  -8   8   6       73.53       68.10      2.03 o
  -6   8   6       13.94       14.58      1.04 o
  -4   8   6       36.43       36.06      1.84 o
  -2   8   6       40.26       42.46      1.51 o
   0   8   6      137.58      132.73      2.24 o
   2   8   6       77.93       80.80      2.13 o
   4   8   6        5.97        6.45      1.61 o
   6   8   6        2.66        3.10      2.20 o
 -11   9   6        2.78        2.10      2.63 o
  -9   9   6        9.34        5.30      1.67 o
  -7   9   6       19.35       18.05      2.12 o
  -5   9   6       40.48       31.44      0.99 o
  -3   9   6       17.84       17.48      1.20 o
  -1   9   6       26.67       25.92      1.25 o
   1   9   6       87.08       81.42      2.03 o
   3   9   6       52.53       49.77      2.52 o
   5   9   6       12.72       13.55      2.42 o
 -10  10   6       11.14       10.88      2.38 o
  -8  10   6       14.31       14.79      1.92 o
  -6  10   6        1.79        1.96      1.73 o
  -4  10   6       44.69       42.17      2.00 o
  -2  10   6       67.76       65.77      1.96 o
   0  10   6       10.80       10.99      1.42 o
   2  10   6       28.90       27.46      1.59 o
   4  10   6        7.25        4.12      1.99 o
  -9  11   6        8.46        8.22      2.28 o
  -7  11   6        4.52        5.63      1.91 o
  -5  11   6        3.03        4.20      1.70 o
  -3  11   6       57.12       55.46      2.41 o
  -1  11   6        5.67        6.20      1.42 o
   1  11   6       13.08       14.58      1.63 o
   3  11   6       10.91       13.99      1.94 o
  -8  12   6       28.31       35.94      2.55 o
  -6  12   6       18.76       22.66      2.45 o
  -4  12   6        2.93        1.70      2.10 o
  -2  12   6        0.78        1.15      1.72 o
   0  12   6        4.21        4.78      1.75 o
   2  12   6        4.18        9.36      2.57 o
  -5  13   6       32.17       28.36      2.48 o
  -3  13   6        0.38        3.17      2.31 o
  -1  13   6        1.51        1.05      2.49 o
 -13   1   7        4.99        6.22      1.54 o
 -11   1   7        5.60        5.82      1.52 o
  -9   1   7       82.59       87.69      1.89 o
  -7   1   7      246.44      246.57      2.77 o
  -5   1   7       50.40       52.98      1.10 o
  -3   1   7        5.04        4.87      0.60 o
  -1   1   7        0.58        1.92      1.02 o
   1   1   7       60.41       58.02      1.73 o
   3   1   7       90.16       80.23      1.45 o
   5   1   7        4.97        2.76      1.61 o
   7   1   7        7.44       10.35      2.27 o
 -14   2   7       12.27       10.29      2.16 o
 -12   2   7       43.37       47.76      2.44 o
 -10   2   7        5.56        4.85      1.04 o
  -8   2   7       57.56       53.79      1.13 o
  -6   2   7        2.86        2.80      0.63 o
  -4   2   7       49.75       46.22      1.06 o
  -2   2   7       99.40       81.39      1.65 o
   0   2   7       41.93       46.89      1.33 o
   2   2   7       46.29       45.12      1.14 o
   4   2   7       33.30       29.82      2.04 o
   6   2   7        2.08        2.59      1.77 o
 -13   3   7        0.04       -0.57      1.98 o
 -11   3   7       18.81       21.68      1.87 o
  -9   3   7      113.48      115.53      1.60 o
  -7   3   7       14.70       13.77      0.75 o
  -5   3   7      116.33      105.07      2.06 o
  -3   3   7      235.23      240.27      2.72 o
  -1   3   7      370.75      378.56      5.01 o
   1   3   7      108.60      112.64      2.14 o
   3   3   7        4.51        5.84      1.09 o
   5   3   7       13.77       12.12      2.45 o
   7   3   7      127.40      137.01      4.38 o
 -14   4   7       39.82       37.26      2.28 o
 -12   4   7      142.15      137.39      3.40 o
 -10   4   7      115.73      123.39      2.66 o
  -8   4   7      206.48      203.94      2.97 o
  -6   4   7       14.70       13.91      0.92 o
  -4   4   7       87.28       86.89      1.85 o
  -2   4   7     1123.56     1079.79      6.86 o
   0   4   7        4.03        4.81      0.90 o
   2   4   7      119.46      119.41      2.29 o
   4   4   7       61.53       60.82      3.30 o
   6   4   7      102.77      110.91      4.30 o
 -13   5   7       17.92       21.45      2.02 o
 -11   5   7       54.48       55.94      2.21 o
  -9   5   7      163.61      171.04      2.68 o
  -7   5   7        9.94       12.94      0.99 o
  -5   5   7       26.66       26.78      1.29 o
  -3   5   7      305.05      290.31      4.18 o
  -1   5   7      614.58      605.87      3.66 o
   1   5   7       52.65       53.20      2.22 o
   3   5   7        8.39        6.95      0.99 o
   5   5   7        5.17        3.80      2.22 o
   7   5   7       38.08       45.25      4.39 o
 -12   6   7       16.34       18.37      1.72 o
 -10   6   7        7.48        6.89      1.51 o
  -8   6   7        0.16        1.02      0.79 o
  -6   6   7       78.99       79.12      2.24 o
  -4   6   7        2.24        1.85      1.18 o
  -2   6   7       33.25       33.53      1.36 o
   0   6   7      140.70      137.94      2.11 o
   2   6   7      140.86      145.33      2.42 o
   4   6   7       10.92       13.72      2.50 o
   6   6   7        6.10        5.52      2.54 o
 -11   7   7       18.60       20.06      1.84 o
  -9   7   7       52.45       43.32      2.03 o
  -7   7   7      119.25      115.86      2.76 o
  -5   7   7       30.91       28.24      1.47 o
  -3   7   7        8.50        7.09      1.24 o
  -1   7   7       32.12       36.72      1.72 o
   1   7   7      498.43      500.95      4.93 o
   3   7   7      137.11      137.98      4.12 o
   5   7   7        3.41        4.93      2.40 o
 -12   8   7        2.25        2.96      2.59 o
 -10   8   7       26.82       24.64      2.24 o
  -8   8   7      113.68      102.86      2.78 o
  -6   8   7       63.73       60.36      1.80 o
  -4   8   7        2.60        3.16      1.24 o
  -2   8   7       55.77       50.57      1.90 o
   0   8   7       84.05       90.50      2.16 o
   2   8   7       19.98       23.15      1.60 o
   4   8   7        7.22        7.79      2.06 o
 -11   9   7       34.16       37.99      3.45 o
  -9   9   7       47.19       44.59      2.81 o
  -7   9   7       48.15       42.97      2.68 o
  -5   9   7       18.78       14.20      1.28 o
  -3   9   7       73.39       70.95      2.09 o
  -1   9   7       76.10       77.10      2.17 o
   1   9   7       25.59       26.33      1.70 o
   3   9   7       35.43       34.57      2.28 o
 -10  10   7        0.95        0.96      2.58 o
  -8  10   7       22.76       23.47      2.50 o
  -6  10   7       29.78       31.36      2.51 o
  -4  10   7       26.07       30.89      1.95 o
  -2  10   7      112.36      110.48      2.60 o
   0  10   7       43.33       48.85      1.94 o
   2  10   7       20.05       19.25      2.32 o
  -7  11   7       28.01       31.47      2.43 o
  -5  11   7        3.96        2.84      1.94 o
  -3  11   7       43.19       42.31      2.05 o
  -1  11   7       23.89       22.48      1.72 o
   1  11   7       55.63       62.06      3.09 o
  -6  12   7        6.32       11.03      2.22 o
  -4  12   7       38.84       42.05      2.38 o
  -2  12   7        7.22        7.83      1.86 o
   0  12   7       38.48       42.47      3.01 o
 -14   0   8       84.06       88.74      3.96 o
 -12   0   8       63.52       72.98      4.21 o
 -10   0   8       71.18       72.65      3.38 o
  -8   0   8        6.62        6.26      0.96 o
  -6   0   8      352.81      350.60      3.74 o
  -4   0   8      384.84      390.50      4.25 o
  -2   0   8      186.97      173.76      4.06 o
   0   0   8        6.45        4.83      2.21 o
   2   0   8      506.50      472.52      6.43 o
   4   0   8        4.08        5.45      2.37 o
   6   0   8       46.17       62.34      4.16 o
 -13   1   8       21.03       25.53      2.08 o
 -11   1   8       36.10       39.21      2.38 o
  -9   1   8        2.17        1.44      1.15 o
  -7   1   8      142.70      136.96      1.97 o
  -5   1   8      111.32      121.19      1.77 o
  -3   1   8      594.07      602.17      4.09 o
  -1   1   8       83.84       80.04      2.65 o
   1   1   8      175.62      165.90      2.81 o
   3   1   8       24.98       21.27      1.99 o
   5   1   8       32.35       36.54      2.48 o
 -14   2   8       25.43       22.72      2.31 o
 -12   2   8       79.38       83.32      3.05 o
 -10   2   8        1.87        0.85      1.44 o
  -8   2   8       45.58       46.64      1.31 o
  -6   2   8       89.71       90.89      1.82 o
  -4   2   8      652.87      648.50      4.88 o
  -2   2   8       19.74       19.80      1.11 o
   0   2   8       52.15       52.61      2.11 o
   2   2   8      108.61       94.97      2.41 o
   4   2   8       11.79       11.35      1.78 o
   6   2   8        9.85       10.98      2.37 o
 -13   3   8       18.61       20.93      2.09 o
 -11   3   8       38.49       40.36      2.46 o
  -9   3   8       30.92       32.35      1.18 o
  -7   3   8       63.33       62.07      1.41 o
  -5   3   8       12.81       13.63      0.96 o
  -3   3   8      766.77      761.17      5.61 o
  -1   3   8        6.87        7.56      1.01 o
   1   3   8       13.59       11.56      0.89 o
   3   3   8       61.84       46.73      2.47 o
   5   3   8       10.06       13.90      2.37 o
 -12   4   8       13.34       12.28      1.88 o
 -10   4   8        5.17        7.40      1.57 o
  -8   4   8      173.88      178.86      2.55 o
  -6   4   8       16.68       17.01      1.12 o
  -4   4   8       31.11       31.62      1.40 o
  -2   4   8      482.27      476.93      4.64 o
   0   4   8       21.76       22.95      1.62 o
   2   4   8       67.11       64.59      2.32 o
   4   4   8        8.24        5.67      2.35 o
   6   4   8        6.94       11.38      2.61 o
 -13   5   8       10.68       10.63      2.11 o
 -11   5   8       32.67       35.71      2.18 o
  -9   5   8       18.68       18.27      1.51 o
  -7   5   8       96.99       99.34      2.33 o
  -5   5   8       38.67       40.51      1.98 o
  -3   5   8      123.76      119.20      2.01 o
  -1   5   8       78.98       82.94      2.17 o
   1   5   8      242.75      235.70      4.07 o
   3   5   8       56.82       58.20      3.47 o
   5   5   8       27.36       32.86      3.14 o
 -12   6   8       33.99       39.52      2.09 o
 -10   6   8       20.02       15.98      1.81 o
  -8   6   8       89.18       82.30      2.15 o
  -6   6   8        7.13        6.87      1.34 o
  -4   6   8       76.59       71.00      2.20 o
  -2   6   8      161.15      155.43      2.21 o
   0   6   8       38.21       35.74      1.96 o
   2   6   8       36.96       37.70      2.11 o
   4   6   8        9.25       12.36      2.63 o
 -11   7   8       24.99       27.33      2.35 o
  -9   7   8       13.14       12.75      1.69 o
  -7   7   8       35.13       32.02      1.62 o
  -5   7   8       14.77       13.43      1.45 o
  -3   7   8       25.09       24.81      1.55 o
  -1   7   8        2.37        2.44      1.07 o
   1   7   8       87.03       94.08      3.06 o
   3   7   8       33.83       41.73      2.74 o
 -10   8   8       18.25       12.49      2.42 o
  -8   8   8       10.09       10.38      2.14 o
  -6   8   8       63.77       59.61      2.11 o
  -4   8   8       53.42       49.52      2.02 o
  -2   8   8        2.52        2.20      1.28 o
   0   8   8       39.92       42.23      2.25 o
   2   8   8       33.11       34.05      2.36 o
  -9   9   8        8.34        8.04      2.37 o
  -7   9   8       12.94       13.73      2.20 o
  -5   9   8       25.79       21.63      1.82 o
  -3   9   8        3.57        2.25      1.35 o
  -1   9   8        8.96        9.40      1.74 o
   1   9   8       66.33       64.56      2.70 o
  -8  10   8        0.41        2.02      2.29 o
  -6  10   8       16.55       21.85      2.26 o
  -4  10   8        4.53        3.30      1.49 o
  -2  10   8        0.34        0.92      1.58 o
   0  10   8       20.70       21.31      1.87 o
  -7  11   8        1.81        2.18      2.30 o
  -5  11   8        0.82        3.50      2.21 o
  -3  11   8       17.79       21.17      1.93 o
  -1  11   8       28.91       31.24      2.35 o
 -13   1   9        2.16        4.59      2.14 o
 -11   1   9        7.61        8.49      1.94 o
  -9   1   9       54.38       52.93      1.98 o
  -7   1   9       26.31       24.45      1.36 o
  -5   1   9       20.29       22.52      1.05 o
  -3   1   9      249.08      261.18      3.96 o
  -1   1   9        9.61       10.54      1.72 o
   1   1   9       15.45       13.63      1.48 o
   3   1   9        5.98        4.98      1.87 o
   5   1   9        3.73        4.02      2.36 o
 -12   2   9       12.57       10.89      2.09 o
 -10   2   9       62.13       59.36      2.47 o
  -8   2   9       62.97       64.67      1.95 o
  -6   2   9       22.05       25.61      1.25 o
  -4   2   9      112.62      109.95      2.21 o
  -2   2   9        6.69        8.09      1.47 o
   0   2   9       68.19       64.00      2.09 o
   2   2   9       48.52       45.84      2.24 o
   4   2   9       19.15       20.26      2.32 o
 -13   3   9        5.32        6.35      2.18 o
 -11   3   9       11.56        9.28      2.17 o
  -9   3   9        0.95        0.39      1.42 o
  -7   3   9      133.45      145.52      2.39 o
  -5   3   9       61.93       64.21      1.84 o
  -3   3   9      156.72      162.72      2.74 o
  -1   3   9       38.30       35.27      2.27 o
   1   3   9       70.39       72.57      2.64 o
   3   3   9       31.70       33.88      2.80 o
 -12   4   9        8.73        7.06      2.08 o
 -10   4   9       27.21       25.47      1.85 o
  -8   4   9      128.96      140.84      2.41 o
  -6   4   9      215.03      213.87      4.14 o
  -4   4   9       48.09       46.29      2.06 o
  -2   4   9       34.19       37.60      1.65 o
   0   4   9      108.26      105.15      3.24 o
   2   4   9       87.00       95.68      3.35 o
   4   4   9        2.88        3.56      2.54 o
 -11   5   9       46.95       42.45      2.34 o
  -9   5   9        4.30        5.20      1.40 o
  -7   5   9      216.63      228.48      3.46 o
  -5   5   9      106.91      100.20      2.71 o
  -3   5   9      277.60      258.10      4.03 o
  -1   5   9       33.70       33.56      1.70 o
   1   5   9      107.44      108.87      4.84 o
   3   5   9        9.39       11.69      2.75 o
 -10   6   9        7.26        7.83      1.81 o
  -8   6   9      103.70       99.00      2.49 o
  -6   6   9       52.44       60.84      2.25 o
  -4   6   9       36.01       31.88      2.22 o
  -2   6   9      134.39      128.90      2.88 o
   0   6   9      108.93      102.25      3.39 o
   2   6   9        1.61        2.38      2.02 o
 -11   7   9       25.32       28.94      2.49 o
  -9   7   9       17.65       20.75      2.06 o
  -7   7   9       24.36       24.36      2.09 o
  -5   7   9        9.50        7.40      1.73 o
  -3   7   9       95.50       84.94      2.85 o
  -1   7   9       67.91       66.36      2.69 o
   1   7   9       37.60       37.22      2.80 o
 -10   8   9       28.32       29.80      2.84 o
  -8   8   9       14.96       15.35      2.22 o
  -6   8   9        5.56        4.14      1.80 o
  -4   8   9       13.50       12.67      1.69 o
  -2   8   9      121.35      122.65      3.24 o
   0   8   9       17.53       20.18      2.21 o
  -7   9   9       18.44       18.89      2.22 o
  -5   9   9        8.40       10.65      1.91 o
  -3   9   9       34.77       38.36      2.12 o
  -1   9   9       55.52       51.72      2.88 o
  -6  10   9        4.12        3.18      2.09 o
  -4  10   9        7.17        6.83      2.03 o
  -2  10   9       20.16       19.41      2.04 o
 -12   0  10       55.73       56.27      4.01 o
 -10   0  10       20.54       19.40      2.35 o
  -8   0  10       34.19       29.81      2.44 o
  -6   0  10      330.80      344.22      8.34 o
  -4   0  10       16.05       14.04      2.27 o
  -2   0  10       25.42       29.93      3.33 o
   0   0  10       68.78       62.59      4.10 o
   2   0  10       20.68       15.68      3.13 o
 -11   1  10       17.02       15.13      1.92 o
  -9   1  10       40.35       39.59      2.12 o
  -7   1  10       50.51       51.73      2.06 o
  -5   1  10      489.80      502.38      5.51 o
  -3   1  10        0.28        0.51      1.47 o
  -1   1  10       18.06       14.59      1.84 o
   1   1  10       36.12       29.90      2.14 o
   3   1  10        1.91        4.81      2.34 o
 -12   2  10       17.09       20.77      2.58 o
 -10   2  10        8.65        8.16      1.66 o
  -8   2  10      180.78      183.18      4.17 o
  -6   2  10       82.11       77.68      2.24 o
  -4   2  10       75.11       72.90      2.56 o
  -2   2  10        1.92        1.79      1.73 o
   0   2  10      116.74      117.52      3.24 o
   2   2  10        8.21        9.49      2.12 o
 -11   3  10        5.75        5.38      2.06 o
  -9   3  10       83.42       86.44      2.76 o
  -7   3  10       52.55       53.56      2.02 o
  -5   3  10       89.37       86.35      3.19 o
  -3   3  10       32.78       31.68      1.96 o
  -1   3  10       37.33       37.12      2.50 o
   1   3  10       19.99       21.89      2.33 o
 -10   4  10       53.53       52.08      2.55 o
  -8   4  10       14.42       15.12      2.09 o
  -6   4  10        6.09        5.64      1.45 o
  -4   4  10       83.49       76.14      3.05 o
  -2   4  10        3.17        4.28      1.53 o
   0   4  10        2.29        2.45      1.94 o
   2   4  10        3.68        5.47      2.52 o
 -11   5  10       29.42       29.23      2.30 o
  -9   5  10       47.37       53.10      2.51 o
  -7   5  10        5.45        7.27      1.72 o
  -5   5  10       25.26       20.24      1.77 o
  -3   5  10       89.31       81.56      3.11 o
  -1   5  10        4.15        5.74      2.08 o
   1   5  10       79.64       95.27      3.57 o
 -10   6  10       19.63       20.36      2.10 o
  -8   6  10        6.52        7.31      1.72 o
  -6   6  10        2.75        2.43      1.60 o
  -4   6  10       69.05       67.26      3.03 o
  -2   6  10       69.11       66.81      3.24 o
   0   6  10        4.63        5.84      2.26 o
  -9   7  10        5.67        5.63      2.25 o
  -7   7  10       11.27       11.73      1.96 o
  -5   7  10        4.92        5.75      1.99 o
  -3   7  10        3.50        2.37      2.21 o
  -1   7  10       11.67       11.67      2.66 o
  -6   8  10        3.36        1.82      2.32 o
  -4   8  10        4.30        4.46      2.10 o
  -2   8  10       15.96       12.10      2.48 o
  -9   1  11        3.71        5.53      2.17 o
  -7   1  11       57.21       56.11      2.66 o
  -5   1  11       46.78       43.14      2.18 o
  -3   1  11       16.74       15.41      2.14 o
  -1   1  11       14.10       13.20      1.95 o
 -10   2  11        5.69        4.46      2.15 o
  -8   2  11       71.56       78.75      3.42 o
  -6   2  11       37.29       38.85      2.23 o
  -4   2  11        0.16       -1.74      1.85 o
  -2   2  11       32.49       33.25      2.28 o
   0   2  11       11.55       17.34      2.46 o
  -9   3  11       95.81       96.58      3.44 o
  -7   3  11       10.02        8.67      2.18 o
  -5   3  11        2.79        0.64      2.04 o
  -3   3  11       18.77       19.12      2.04 o
  -1   3  11       71.73       74.75      3.45 o
  -8   4  11       45.84       43.01      3.74 o
  -6   4  11        7.30        4.91      1.83 o
  -4   4  11        5.48        6.05      2.07 o
  -2   4  11       38.25       39.10      2.60 o
  -7   5  11        5.10        5.05      2.95 o
  -5   5  11        2.09        0.61      1.93 o
  -3   5  11       26.87       24.57      2.31 o
  -6   6  11        4.78        9.91      2.65 o
  -4   6  11       14.96       16.28      2.25 o
  -6   0  12       26.44       26.50      2.93 o
  -5   1  12       26.98       30.05      2.20 o
 
